# Supplementary material for: Effect of Narrowband UV-B Irradiation on the Growth Performance of House Crickets
Source: Foods. 2022 Nov 2;11(21):3487. doi: 10.3390/foods11213487 (PMC9658061; doi:10.3390/foods11213487)
Supplement: Supplementary file 1 [file foods-11-03487-s001.zip]

Archive with 1 entries (1 files):
- foods-1988951-supplementary.pdf
